# Supplementary material for: Compatibility of Distinct Label-Free Proteomic Workflows in Absolute Quantification of Proteins Linked to the Oocyte Quality in Human Follicular Fluid
Source: Int J Mol Sci. 2021 Jul 10;22(14):7415. doi: 10.3390/ijms22147415 (PMC8304916; doi:10.3390/ijms22147415)
Supplement: Supplementary file 1 [file ijms-22-07415-s001.zip]

Archive with 3 entries (3 files):
- SupportingMaterial1.pdf
- SupportingMaterial2.xlsx
- SupportingMaterial3.pdf
